# Supplementary material for: Toothed whale and shark depredation indicators: A case study from the Reunion Island and Seychelles pelagic longline fisheries
Source: PLoS One. 2018 Aug 10;13(8):e0202037. doi: 10.1371/journal.pone.0202037 (PMC6086455; doi:10.1371/journal.pone.0202037)
Supplement: S1 Table — Target species abbreviations: Billfish (BIL): Swordfish (SWO); Unidentified shark species (SHK); Tuna species (TUN). Predator species abbreviations: Killer whale (KW); False killer whale (FKW); Short-finned pilot whale (SFPW); Unidentified shark species (SHK); Unidentified toothed whale species (TW). Depredation calculation method: Interaction rate = depredated fishing sets/total number of fishing sets; Depredation rate = fish damaged / total number of fish caught (including damaged); Depredated sets: depredation rate calculated on depredated sets; All sets: depredation rate calculated on all positive sets (i.e. including non affected sets but with at least one fish caught). Metric: Depredation rate calculated as the proportion of fish lost in number (Nb); Depredation rate calculated as the proportion of fish lost in weight (W). * recalculated from swordfish and tuna catch and depredation data. (XLSX) [file pone.0202037.s001.xlsx]

## Sheet: S1 Table
Reference	Country (area)	Target species	Predator	Interaction rate (%)	Depredation rate (%)		Metric
					Depredated sets	All sets
[16]	Japan (Indian Ocean )	TUN	KW, FKW, SHK		37	15	Nb
[19]	Hawaii (Pacific Ocean)	SWO	FKW, SFPW	3
[30]	Brasil (Southern Atlantic)	TUN, SWO	KW		45		Nb
			SHK		21		Nb
[32]	La Reunion (Southwest Indian Ocean)	SWO	FKW, SFPW			4	W
[35]	Indian Ocean in general	TUN	KW		55	4	W
			SHK		11
[36]	USSR (Indian Ocean)	TUN	TW	1.6	44-56	0.8	W
			SHK	25.6	13-16	6.0	W
[50]	Brasil (Atlantic)	TUN, SWO	KW, FKW	4.8		0.48
			SHK	20		1
[51]	Brazil and Azores (Atlantic Ocean)	SHK, TUN, SWO	TW	1-9		0.2-0.9	Nb
[59]	Southern Indian Ocean	SWO	FKW, SHK	75		3	Nb
[60]	Uruguay (Atlantic Ocean)	SWO	KW, FKW	6.2		0.37	Nb
[62]	Seychelles (Indian Ocean), 1996	SWO	FKW, SFPW, SHK			14	Nb
	Seychelles (Indian Ocean), 1997	SWO	FKW, SFPW, SHK			27	Nb
	Seychelles (Indian Ocean), 1998	SWO	FKW, SFPW, SHK			22	Nb
	Seychelles (Indian Ocean), 1999	SWO	FKW, SFPW, SHK			24	Nb
[63]	Spain (Indian)	SWO	TW, SHK, others			2.3	Nb
[64]	UK (British Indian Ocean Territory)	TUN, SWO	KW, FKW, SFPW, SHK			2.6	Nb
[65]	Australia (East coast)	TUN, SWO	TW, SHK, others			0-15	Nb
[66]	Pacific (Eastern Pacific, South China Sea, Japan, Coral Sea)	TUN	SHK			5-14
[67]	South Pacific in general	TUN, SWO	TW			0.8	Nb
			SHK			2.1	Nb
			SHK			3	W
[68]	Hawaii (Pacific Ocean)	TUN, SWO	FKW		18*	0.8*	Nb
[69]	Spain (Atlantic, Indian, Pacific)	SWO	FKW			0.5-2.6	Nb
[70]	China (Tropical, Pacific Ocean)	TUN, BIL	TW, SHK	10.9
[71]	Azores (Atlantic Ocean)	SWO	KW, FKW	<1
[72]	India (Andaman and Nicobar Islands, Arabian Sea, Indian EEZ)	TUN, SWO	TW, SHK		16.28		W
Present study	Seychelles (Indian Ocean)	SWO	FKW, SFPW	17.1	56	9.3	Nb
	Seychelles (Indian Ocean)	SWO	SHK	45	17	8.1	Nb
	Reunion Island (Indian Ocean)	SWO	FKW, SFPW	8.9	26	2	Nb
	Reunion Island (Indian Ocean)	SWO	SHK	27.1	7.3	2	Nb
